# Supplementary material for: Robust Functionality and Regulation of Selectively Expressed RNA as AAV Vectors and In Vitro Transcribed Molecules
Source: Pharmaceutics. 2025 Dec 10;17(12):1595. doi: 10.3390/pharmaceutics17121595 (PMC12736599; doi:10.3390/pharmaceutics17121595)
Supplement: Supplementary file 1 [file pharmaceutics-17-01595-s001.zip]

Archive with 1 entries (1 files):
- pharmaceutics-3912218-supplementary.pdf
